# Supplementary material for: Diverse Interactions: Root-Nodule Formation and Herb-Layer Composition in Black Locust (Robinia pseudoacacia) Stands
Source: Plants (Basel). 2023 Sep 13;12(18):3253. doi: 10.3390/plants12183253 (PMC10534852; doi:10.3390/plants12183253)
Supplement: Supplementary file 1 [file plants-12-03253-s001.zip]

Archive with 1 entries (1 files):
- plants-2553142-supplementary.pdf
